# Supplementary material for: Metagenomic Exploration of the Marine Sponge Mycale hentscheli Uncovers Multiple Polyketide-Producing Bacterial Symbionts
Source: mBio. 2020 Mar 24;11(2):e02997-19. doi: 10.1128/mBio.02997-19 (PMC7157528; doi:10.1128/mBio.02997-19)
Supplement: DATA SET S1 [file mBio.02997-19-sd001.xlsx]

## Sheet: Sheet1
Assembly Name	MH_Pat_250-IDBA	MH_Pat_All-hybrid	MH_Pat_All_sr_spades_merge	S1_spades-merged	S2_spades-merged	S3_spades-merged	S5_spades-merged
Assembler	IDBA_UD (modified)	MaSuRCa (3.2.9)	SPAdes (3.12.0)	SPAdes (3.12.0)	SPAdes (3.12.1)	SPAdes (3.12.2)	SPAdes (3.12.3)
# contigs (>= 1000 bp)	68286	6393	114142	63478	71407	63876	40517
Total length (>= 1000 bp)	328.948	442.297	438.636	212.449	245.096	230.787	155.929
Largest contig	2002477	4699109	4647870	797845	1470802	814851	1979929
N50	6716	111968	4554	4992	5317	6386	7067
Accession Number for Assembly	N/A	SAMN12718690	N/A	SAMN12718691	SAMN12718692	SAMN12718693	SAMN12718694
SRA Numbers for Reads Used in Assembly	SRR10090292	SRR10090292, SRR10220753	SRR10090292, SRR10090331	SRR10090330	SRR10090329	SRR10090328	SRR10090327
