# Supplementary material for: Metagenomic Exploration of the Marine Sponge Mycale hentscheli Uncovers Multiple Polyketide-Producing Bacterial Symbionts
Source: mBio. 2020 Mar 24;11(2):e02997-19. doi: 10.1128/mBio.02997-19 (PMC7157528; doi:10.1128/mBio.02997-19)
Supplement: DATA SET S2 [file mBio.02997-19-sd002.xlsx]

## Sheet: S3_Bins_data_export_sndry_id
MAG_number	Completeness	Contamination	Largest contig	# contigs (>= 1000 bp)	GC (%)	Length	N50	16s_sequence	identity	kingdom	phylum	class	order	family	genus	species	accession_number	GDBTK classification
0	97.93	0	4011077	2	61.2	4021902	4011077	Yes	94.6964	Bacteria	Proteobacteria	Alphaproteobacteria	Rhodobacterales	Rhodobacteraceae	-		SAMN12903695	d__Bacteria;p__Proteobacteria;c__Alphaproteobacteria;o__Rhodobacterales;f__Rhodobacteraceae;g__;s__
1	96.11	0.68	3096896	2	44.59	3136281	3096896	Yes	90.3922	Bacteria	Kiritimatiellaeota	Kiritimatiellae	WCHB1-41	-	Patea	custodiens	SAMN12903682	d__Bacteria;p__Verrucomicrobiota;c__Kiritimatiellae;o__;f__;g__;s__
2	95.55	1.82	2124445	3	48.29	2755821	2124445	Yes	92.1311	Bacteria	Nitrospirae	Nitrospira	Nitrospirales	Nitrospiraceae	Nitrospira		SAMN12903701	d__Bacteria;p__Nitrospirota;c__Nitrospiria;o__Nitrospirales;f__UBA8639;g__;s__
3	94.13	1.3	1805018	24	59.32	6333795	527237	Yes	94.9713	Bacteria	Proteobacteria	Alphaproteobacteria	Rhodospirillales	Magnetospiraceae	synechococcus CC9902		SAMN12903696	d__Bacteria;p__Proteobacteria;c__Alphaproteobacteria;o__UBA8366;f__GCA-2717185;g__GCA-2717185;s__
4	94.89	1.95	2650019	1	39.55	2650019	2650019	Yes	91.3506	Bacteria	Proteobacteria	Gammaproteobacteria	-	-	-		SAMN12903688	d__Bacteria;p__Proteobacteria;c__Gammaproteobacteria;o__UBA4575;f__UBA4575;g__;s__
5	89.57	0.43	358154	25	60.6	3076004	152800	Yes	97.3288	Bacteria	Proteobacteria	Alphaproteobacteria	-	-	-		SAMN12903698	d__Bacteria;p__Proteobacteria;c__Alphaproteobacteria;o__UBA6615;f__UBA6615;g__;s__
6	98.12	0.45	3603164	1	55.35	3603164	3603164	Yes	95.9942	Bacteria	Proteobacteria	Alphaproteobacteria	Rhodobacterales	Rhodobacteraceae	-		SAMN12903694	d__Bacteria;p__Proteobacteria;c__Alphaproteobacteria;o__Rhodobacterales;f__Rhodobacteraceae;g__Boseongicola;s__
7	98.48	14.63	2670330	21	46.41	5786418	493850	Yes	94.1021	Bacteria	Proteobacteria	Gammaproteobacteria	UBA10353 marine group	-	Entomycale	ignis	SAMN12903691	d__Bacteria;p__Proteobacteria;c__Gammaproteobacteria;o__UBA10353;f__LS-SOB;g__;s__
8	96.92	1.23	4308001	1	34	4308001	4308001	Yes	93.5818	Bacteria	Bacteroidetes	Bacteroidia	Flavobacteriales	Flavobacteriaceae	Polaribacter 4		SAMN12903683	d__Bacteria;p__Bacteroidota;c__Bacteroidia;o__Flavobacteriales;f__Flavobacteriaceae;g__SCGC-AAA160-P02;s__
9	98.54	0.97	1922110	1	36.87	1922110	1922110	Yes	98.8809	Archaea	Thaumarchaeota	Nitrososphaeria	Nitrosopumilales	Nitrosopumilaceae	Candidatus Nitrosopumilus		SAMN12903703	d__Archaea;p__Crenarchaeota;c__Nitrososphaeria;o__Nitrososphaerales;f__Nitrosopumilaceae;g__Nitrosopumilus;s__
10	94.12	0.84	1162547	1	49.89	1162547	1162547	Yes	85.6299	Bacteria	Dadabacteria	Dadabacteriia	Dadabacteriales	-	-		SAMN12903700	d__Bacteria;p__Dadabacteria;c__UBA1144;o__;f__;g__;s__
11	98.91	0	215549	188	59.44	4111711	225473	Secondary	91.9454	Bacteria	Proteobacteria	Alphaproteobacteria	Rhodospirillales	Magnetospiraceae	-		SAMN12903697	d__Bacteria;p__Proteobacteria;c__Alphaproteobacteria;o__Defluviicoccales;f__UBA2964;g__GCA-2720855;s__
12	90.7	1.22	1908230	4	45.78	3364909	13166	No	-	-	-	-	-	-	-		SAMN12903692	d__Bacteria;p__Proteobacteria;c__Gammaproteobacteria;o__UBA10353;f__LS-SOB;g__;s__
13	96.7	12.69	4647870	21	50.77	9357837	71371	Yes	89.0838	Bacteria	PAUC34f	-	-	-	-		SAMN12903684	d__Bacteria;p__Latescibacterota;c__UBA2968;o__UBA8231;f__;g__;s__
14	94.26	0.74	1168214	17	46.06	4530449	1278197	Secondary	95.8724	Bacteria	Proteobacteria	Gammaproteobacteria	Oceanospirillales	Pseudohongiellaceae	Pseudohongiella		SAMN12903686	d__Bacteria;p__Proteobacteria;c__Gammaproteobacteria;o__Pseudomonadales;f__Pseudohongiellaceae;g__UBA9145;s__
15	93.89	5.11	920794	25	51.98	5820554	4647870	Yes	94.0594	Bacteria	Proteobacteria	Gammaproteobacteria	KI89A clade	-	-		SAMN12903685	d__Bacteria;p__Proteobacteria;c__Gammaproteobacteria;o__Pseudomonadales;f__HTCC2089;g__UBA4421;s__
16	91.53	3.73	41763	339	45.9	4192771	632675	Yes	95.3939	Bacteria	Proteobacteria	Gammaproteobacteria	-	-	-		SAMN12903689	d__Bacteria;p__Proteobacteria;c__Gammaproteobacteria;o__UBA4486;f__UBA4486;g__;s__
17	88.98	4.23	101760	295	62.43	2230543	14038	No	-	-	-	-	-	-	-		SAMN12903680	d__Bacteria;p__Actinobacteriota;c__Actinobacteria;o__Nanopelagicales;f__S36-B12;g__S36-B12;s__
18	93.96	1.71	1470802	9	64.26	4814895	1042472	Yes	89.77	Bacteria	Acidobacteria	Subgroup 26	-	-	-		SAMN12903702	d__Bacteria;p__Acidobacteriota;c__UBA890;o__UBA890;f__;g__;s__
19	88.6	5.14	31258	907	61.7	2981884	4417	Yes	95.2079	Bacteria	Actinobacteria	Acidimicrobiia	Microtrichales	Ilumatobacteraceae	Ilumatobacter		SAMN12903681	d__Bacteria;p__Actinobacteriota;c__Acidimicrobiia;o__Microtrichales;f__Ilumatobacteraceae;g__Ilumatobacter;s__
20	98.91	0.54	161410	67	55.15	2465303	67423	Secondary	99.5925	Bacteria	Cyanobacteria	Oxyphotobacteria	Synechococcales	Cyanobiaceae	Synechococcus CC9902		SAMN12903678	d__Bacteria;p__Cyanobacteria;c__Cyanobacteriia;o__Synechococcales;f__Cyanobiaceae;g__Synechococcus_C;s__Synechococcus_C sp000230675
21	88.53	3.08	25901	243	43.6	1645618	8237	Yes	85.1562	Bacteria	Proteobacteria	Gammaproteobacteria	Legionellales	Legionellaceae	Legionella		SAMN12903687	d__Bacteria;p__Proteobacteria;c__Gammaproteobacteria;o__Legionellales;f__;g__;s__
22	98.67	0.6	110537	213	52.65	4488480	32717	Secondary	98.2558	Bacteria	Proteobacteria	Alphaproteobacteria	Rhizobiales	Rhizobiaceae	Pseudahrensia		SAMN12903693	d__Bacteria;p__Proteobacteria;c__Alphaproteobacteria;o__Rhizobiales;f__Rhizobiaceae;g__R2A130;s__
23	88.17	2.07	143739	95	62.65	1664881	32671	Secondary	99.4788	Bacteria	Actinobacteria	Actinobacteria	PeM15	-	-		SAMN12903679	d__Bacteria;p__Actinobacteriota;c__Actinobacteria;o__Nanopelagicales;f__S36-B12;g__S36-B12;s__S36-B12 sp002729215
24	95.01	1.39	140832	203	54.01	3687245	26755	Yes	95.7713	Bacteria	Proteobacteria	Alphaproteobacteria	Rhodobacterales	Rhodobacteraceae	-		SAMN12903699	d__Bacteria;p__Proteobacteria;c__Alphaproteobacteria;o__GCA-2691085;f__GCA-2691085;g__;s__
25	93.02	6.36	4699109	3	57.61	7021268	4699109	Yes	94.6072	Bacteria	Proteobacteria	Gammaproteobacteria	Nitrosococcales	Nitrosococcaceae	Caria	hoplita	SAMN12903690	d__Bacteria;p__Proteobacteria;c__Gammaproteobacteria;o__HK1;f__;g__;s__
