# Supplementary material for: Metagenomic Exploration of the Marine Sponge Mycale hentscheli Uncovers Multiple Polyketide-Producing Bacterial Symbionts
Source: mBio. 2020 Mar 24;11(2):e02997-19. doi: 10.1128/mBio.02997-19 (PMC7157528; doi:10.1128/mBio.02997-19)
Supplement: DATA SET S3 [file mBio.02997-19-sd003.xlsx]

## Sheet: Sheet1
MAG_number	cluster_number	cluster_length	cluster_type
0	79	20588	hserlactone
1	72	43909	t1pks
1	73	41059	transatpks
1	74	90875	transatpks
1	75	41251	otherks
1	76	150414	transatpks-nrps
1	77	83899	transatpks-nrps
1	78	48963	transatpks
2	40	21059	terpene
2	42	10894	bacteriocin
2	43	20876	terpene
2	44	41614	phosphonate
2	45	11659	bacteriocin
2	46	22178	terpene
3	26	10834	ectoine
3	30	35110	other
3	31	43864	arylpolyene
3	37	10390	ectoine
3	38	41065	t3pks
3	39	25211	terpene
3	80	13443	terpene
4	63	10867	bacteriocin
4	64	10831	bacteriocin
4	65	41995	other
5	21	23408	t3pks
6	62	20639	hserlactone
7	51	43642	arylpolyene
7	66	10825	ectoine
7	67	46348	t1pks
7	68	48190	t1pks
7	69	32644	transatpks-nrps
7	70	110780	transatpks-nrps
7	71	58182	transatpks-otherks
8	47	53323	nrps
8	48	43201	nrps
8	49	46927	transatpks
8	50	20843	terpene
11	19	10867	bacteriocin
11	20	10816	bacteriocin
11	25	23003	terpene
11	88	40642	t3pks
11	89	21744	terpene
12	14	23216	t1pks-nrps
12	15	33686	transatpks
13	16	20624	hserlactone
13	17	30433	t1pks
13	90	52026	t1pks-otherks
14	27	11509	bacteriocin
15	24	41941	other
15	28	43879	t1pks
15	29	10858	bacteriocin
15	35	41221	other
16	10	46693	t1pks-otherks
16	81	10900	bacteriocin
16	82	46771	otherks
16	83	21071	terpene
16	84	10858	bacteriocin
16	85	22055	terpene
16	86	41641	phosphonate
16	87	20837	terpene
17	6	20954	terpene
18	32	22382	lassopeptide
18	33	20918	terpene
18	34	42742	other
18	36	41089	t3pks
19	91	12898	terpene
19	92	5271	terpene
19	93	4965	other
19	94	2538	other
20	2	8604	bacteriocin
20	3	10180	bacteriocin
20	4	24529	t3pks
20	5	11361	terpene
20	8	20906	terpene
20	9	10606	bacteriocin
21	95	10502	terpene
21	96	5607	bacteriocin
22	41	43780	t1pks
22	61	20840	terpene
23	7	19778	terpene
23	1	3836	t3pks
24	18	17065	hserlactone
24	11	26916	nrps
24	12	11194	terpene
24	13	10906	bacteriocin
24	22	11814	t3pks
24	23	20846	hserlactone
25	52	10384	ectoine
25	53	10852	bacteriocin
25	54	10912	bacteriocin
25	55	22193	terpene
25	56	40696	t1pks-nrps
25	57	23050	terpene
25	58	34511	bacteriocin-proteusin
25	59	20621	hserlactone
25	60	46279	t1pks
unbinned	97	3231	terpene
unbinned	98	2438	terpene
unbinned	99	10092	bacteriocin
unbinned	100	25810	t2pks
unbinned	101	3787	t1pks
unbinned	102	2266	t1pks
unbinned	103	7153	bacteriocin
unbinned	104	2897	bacteriocin
unbinned	105	12532	bacteriocin-lantipeptide
unbinned	106	9506	nucleoside
unbinned	107	6262	bacteriocin
unbinned	108	3484	bacteriocin
unbinned	109	3277	t3pks
unbinned	110	3645	t3pks
unbinned	111	26298	arylpolyene
unbinned	112	10556	arylpolyene
unbinned	113	22039	arylpolyene
unbinned	114	3306	terpene
unbinned	115	31562	terpene
unbinned	116	10375	ectoine
unbinned	117	10936	bacteriocin
unbinned	118	43453	other
unbinned	119	10945	bacteriocin
unbinned	120	3694	terpene
unbinned	121	20597	terpene
unbinned	122	4983	terpene
unbinned	123	46772	t1pks-otherks
unbinned	124	39216	t1pks
unbinned	125	11068	bacteriocin
unbinned	126	35909	other
unbinned	127	29223	other
unbinned	128	3590	other
unbinned	129	40115	t3pks
unbinned	130	22771	t3pks
unbinned	131	2394	t3pks
unbinned	132	3980	nrps
unbinned	133	3838	nrps
unbinned	134	2479	other
unbinned	135	13689	arylpolyene
unbinned	136	5908	transatpks
unbinned	137	3217	transatpks
unbinned	138	20180	transatpks
unbinned	139	11841	transatpks
unbinned	140	13779	otherks
unbinned	141	43368	transatpks-nrps
unbinned	142	28784	transatpks
unbinned	143	2252	arylpolyene
unbinned	144	8743	other
unbinned	145	7887	otherks
unbinned	146	3158	transatpks
unbinned	147	21855	otherks
unbinned	148	55642	transatpks-nrps
unbinned	149	17241	transatpks
unbinned	150	4524	arylpolyene
unbinned	151	6256	arylpolyene
unbinned	152	6894	other
unbinned	153	14232	transatpks-nrps
unbinned	154	40836	phosphonate
unbinned	155	31031	transatpks
unbinned	156	5905	bacteriocin
unbinned	157	18881	otherks
unbinned	158	14377	t1pks
unbinned	159	12936	transatpks
unbinned	160	10331	terpene
unbinned	161	8636	terpene
unbinned	162	7546	terpene
unbinned	163	6338	terpene
unbinned	164	6337	other
unbinned	165	5359	phosphonate
unbinned	166	3964	terpene
unbinned	167	3771	resorcinol
unbinned	168	3568	terpene
unbinned	169	3483	terpene
unbinned	170	3352	bacteriocin
unbinned	171	3062	terpene
unbinned	172	3024	bacteriocin
unbinned	173	5516	bacteriocin
unbinned	174	5232	terpene
unbinned	175	2991	hserlactone
unbinned	176	2964	terpene
unbinned	177	2895	bacteriocin
unbinned	178	6150	terpene
unbinned	179	5243	bacteriocin
unbinned	180	4274	arylpolyene
unbinned	181	3344	terpene
unbinned	182	3033	terpene
unbinned	183	2684	nrps
unbinned	184	2633	t1pks
unbinned	185	2622	terpene
unbinned	186	2390	other
unbinned	187	2257	bacteriocin
unbinned	188	2254	other
unbinned	189	2196	bacteriocin
unbinned	190	2007	terpene
unbinned	191	2200	bacteriocin
