# Supplementary material for: Metagenomic Exploration of the Marine Sponge Mycale hentscheli Uncovers Multiple Polyketide-Producing Bacterial Symbionts
Source: mBio. 2020 Mar 24;11(2):e02997-19. doi: 10.1128/mBio.02997-19 (PMC7157528; doi:10.1128/mBio.02997-19)
Supplement: DATA SET S4 [file mBio.02997-19-sd004.xlsx]

## Sheet: Sheet1
ID	Kingdom	Phylum	Class	Order	Family	Genus
1	Bacteria	Acidobacteria	Subgroup 26
2	Bacteria	Proteobacteria	Gammaproteobacteria	UBA10353
3	Bacteria	Proteobacteria	Gammaproteobacteria	Nitrosococcales	Nitrosococcaceae
4	Bacteria	Proteobacteria	Gammaproteobacteria
5	Bacteria	Proteobacteria	Alphaproteobacteria	Rhodospirillales	Magnetospiraceae	Magnetospira
6	Bacteria	Proteobacteria	Alphaproteobacteria
7	Bacteria	Proteobacteria	Gammaproteobacteria	Oceanospirillales	Pseudohongiellaceae	Pseudohongiella
8	Bacteria	Proteobacteria	Alphaproteobacteria	Rhodospirillales	Magnetospiraceae	uncultured
9	Bacteria	Proteobacteria	Alphaproteobacteria	Rhizobiales	Rhizobiaceae	Pseudahrensia
10	Bacteria	Nitrospirae	Nitrospira	Nitrospirales	Nitrospiraceae	Nitrospira
11	Bacteria	Kiritimatiellaeota	Kiritimatiellae	WCHB1-41
12	Bacteria	Dadabacteria	Dadabacteriia	Dadabacteriales
13	Bacteria	Proteobacteria	Alphaproteobacteria	Rhodobacterales	Rhodobacteraceae
14	Bacteria	Proteobacteria	Alphaproteobacteria	Rhodobacterales	Rhodobacteraceae
15	Bacteria	Bacteroidetes	Bacteroidia	Flavobacteriales	Flavobacteriaceae	Polaribacter 4
16	Archaea	Thaumarchaeota	Nitrososphaeria	Nitrosopumilales	Nitrosopumilaceae	Candidatus Nitrosopumilus
17	Bacteria	Proteobacteria	Gammaproteobacteria	Legionellales	Legionellaceae
18	Bacteria	Actinobacteria	Actinobacteria	PeM15
19	Bacteria	Cyanobacteria	Oxyphotobacteria	Synechococcales	Cyanobiaceae	Synechococcus CC9902
20	Bacteria	Planctomycetes	Planctomycetacia	Pirellulales	Pirellulaceae	uncultured
21	Bacteria	Kiritimatiellaeota	Kiritimatiellae	WCHB1-41
22	Bacteria	Planctomycetes	Planctomycetacia	Pirellulales	Pirellulaceae	Blastopirellula
23	Bacteria	Proteobacteria	Gammaproteobacteria	Betaproteobacteriales	Methylophilaceae	OM43 clade
24	Bacteria	Bacteroidetes	Bacteroidia	Flavobacteriales	Flavobacteriaceae
25	Bacteria	Actinobacteria	Acidimicrobiia	Microtrichales	Ilumatobacteraceae	Ilumatobacter
26	Bacteria	Proteobacteria	Gammaproteobacteria	Enterobacteriales	Enterobacteriaceae	Escherichia-Shigella
27	Bacteria	Planctomycetes	Planctomycetacia	Pirellulales	Pirellulaceae	Rubripirellula
28	Bacteria	Proteobacteria	Gammaproteobacteria	Cellvibrionales	Microbulbiferaceae	Microbulbifer
29	Bacteria	Proteobacteria	Gammaproteobacteria	Xanthomonadales	Xanthomonadaceae	Stenotrophomonas
30	Bacteria	Proteobacteria	Gammaproteobacteria	UBA10353
31	Bacteria	Actinobacteria	Actinobacteria	Streptomycetales	Streptomycetaceae	Streptomyces
32	Bacteria	Proteobacteria	Gammaproteobacteria	Betaproteobacteriales	Burkholderiaceae	Delftia
33	Bacteria	Proteobacteria	Gammaproteobacteria	Legionellales	Legionellaceae	Legionella
34	Bacteria	Cyanobacteria	Oxyphotobacteria	Chloroplast
35	Bacteria	Planctomycetes	Planctomycetacia	Pirellulales	Pirellulaceae	Rubripirellula
36	Bacteria	Proteobacteria	Alphaproteobacteria	Rhodospirillales	Rhodospirillaceae
37	Bacteria	Bacteroidetes	Bacteroidia	Cytophagales	Amoebophilaceae
38	Bacteria	Proteobacteria	Alphaproteobacteria	Rickettsiales	Mitochondria
39	Bacteria	Proteobacteria	Gammaproteobacteria
40	Bacteria	Proteobacteria	Alphaproteobacteria	Rhodospirillales	Rhodospirillaceae
41	Bacteria	Proteobacteria	Gammaproteobacteria	KI89A clade
42	Bacteria	PAUC34f
43	Bacteria	Proteobacteria	Alphaproteobacteria	SAR11 clade	Clade I	Clade Ia
44	Bacteria	Proteobacteria	Gammaproteobacteria	Xanthomonadales	Xanthomonadaceae	Stenotrophomonas
45	Bacteria	Lentisphaerae	Lentisphaeria	Victivallales	Arctic95B-14
